# Supplementary material for: Three new species of the genus Probles Förster (Hymenoptera, Ichneumonidae, Tersilochinae) from South Korea
Source: Zookeys. 2013 Nov 8;(348):77–88. doi: 10.3897/zookeys.348.6177 (PMC3837411; doi:10.3897/zookeys.348.6177)
Supplement: XML Treatment for Probles [file zookeys.348.6177-treatment1.xml]

<!DOCTYPE tp:taxon-treatment
  PUBLIC "-//TaxonX//DTD Taxonomic Treatment Publishing DTD v0 20100105//EN" "tax-treatment-NSO.dtd">
<tp:taxon-treatment xmlns:tp="http://www.plazi.org/taxpub"><tp:treatment-meta><mixed-citation publication-type="journal"><person-group><name><surname>Khalaim</surname><given-names>Andrey I.</given-names></name><name><surname>Balueva</surname><given-names>Ekaterina N.</given-names></name><name><surname>Kim</surname><given-names>Ki-Beom</given-names></name><name><surname>Lee</surname><given-names>Jong-Wook</given-names></name></person-group><article-title>Three new species of the genus <italic>Probles</italic> Förster (Hymenoptera, Ichneumonidae, Tersilochinae) from South Korea</article-title><source>Zookeys</source><day>8</day><month>11</month><year>2013</year><volume>2013</volume><issue>348</issue><fpage>77</fpage><lpage>88</lpage><pub-id pub-id-type="doi">10.3897/zookeys.348.6177</pub-id></mixed-citation></tp:treatment-meta><tp:nomenclature><label>Genus</label><tp:taxon-name>
                        <tp:taxon-name-part taxon-name-part-type="genus">Probles</tp:taxon-name-part>
                        <object-id xmlns:xlink="http://www.w3.org/1999/xlink" xlink:type="simple">http://species-id.net/wiki/Probles</object-id>
                    </tp:taxon-name><tp:taxon-authority>Förster, 1869</tp:taxon-authority></tp:nomenclature><tp:treatment-sec sec-type="Type species"><title>Type species.</title><p><italic><tp:taxon-name>Probles melanarius</tp:taxon-name></italic> Szépligeti, 1895 (= <italic><tp:taxon-name>Porizon erythrostomus</tp:taxon-name></italic> Gravenhorst, 1829).</p><p>The genus belongs to the <italic><tp:taxon-name>Tersilochus</tp:taxon-name></italic> genus-group (<xref ref-type="bibr" rid="B4">Horstmann 1981</xref>) by having the first metasomal segment with a furrow between the glymma and the ventral part of the postpetiole, and the propodeum usually has a basal area (rarely with basal keel). <italic><tp:taxon-name>Probles</tp:taxon-name></italic> differs from other genera in this genus-group by the well-developed foveate groove of the mesopleuron, which is more or less upcurved anteriorly, elongate thyridial depression, weakly curved hind tibial spurs, and simple tarsal claws. Additional characters for distinguishing <italic><tp:taxon-name>Probles</tp:taxon-name></italic> from other Korean tersilochine genera are given in the key published in our previous paper (<xref ref-type="bibr" rid="B1">Balueva et al. 2013</xref>).</p></tp:treatment-sec><ref-list><ref id="B4"><mixed-citation xmlns:xlink="http://www.w3.org/1999/xlink" xlink:type="simple"><person-group><name name-style="western"><surname>Horstmann</surname><given-names>K</given-names></name></person-group> (<year>1981</year>) <article-title>Revision der europäischen Tersilochinen II (Hymenoptera, Ichneumonidae).</article-title><source>Spixiana</source>, Suppl. <supplement>4</supplement>(<issue>1980</issue>): <fpage>1</fpage>-<lpage>76</lpage>.</mixed-citation></ref><ref id="B1"><mixed-citation xmlns:xlink="http://www.w3.org/1999/xlink" xlink:type="simple"><person-group><name name-style="western"><surname>Balueva</surname><given-names>EN</given-names></name><name name-style="western"><surname>Kim</surname><given-names>KB</given-names></name><name name-style="western"><surname>Khalaim</surname><given-names>AI</given-names></name><name name-style="western"><surname>Lee</surname><given-names>JW</given-names></name></person-group> (<year>2013</year>) <article-title>Study on two unrecorded genera, <italic>Barycnemis</italic> Förster and <italic>Phradis</italic> Förster (Hymenoptera: Ichneumonidae: Tersilochinae), from South Korea.</article-title><source>Entomological Research</source><volume>43</volume>(<issue>3</issue>): <fpage>151</fpage>-<lpage>161</lpage>. doi: <ext-link ext-link-type="uri" xlink:href="http://dx.doi.org/10.1111/1748-5967.12018" xlink:type="simple">10.1111/1748-5967.12018</ext-link></mixed-citation></ref></ref-list></tp:taxon-treatment>
