# Supplementary material for: Three new species of the genus Probles Förster (Hymenoptera, Ichneumonidae, Tersilochinae) from South Korea
Source: Zookeys. 2013 Nov 8;(348):77–88. doi: 10.3897/zookeys.348.6177 (PMC3837411; doi:10.3897/zookeys.348.6177)
Supplement: XML Treatment for Euporizon [file zookeys.348.6177-treatment2.xml]

<!DOCTYPE tp:taxon-treatment
  PUBLIC "-//TaxonX//DTD Taxonomic Treatment Publishing DTD v0 20100105//EN" "tax-treatment-NSO.dtd">
<tp:taxon-treatment xmlns:tp="http://www.plazi.org/taxpub"><tp:treatment-meta><mixed-citation publication-type="journal"><person-group><name><surname>Khalaim</surname><given-names>Andrey I.</given-names></name><name><surname>Balueva</surname><given-names>Ekaterina N.</given-names></name><name><surname>Kim</surname><given-names>Ki-Beom</given-names></name><name><surname>Lee</surname><given-names>Jong-Wook</given-names></name></person-group><article-title>Three new species of the genus <italic>Probles</italic> Förster (Hymenoptera, Ichneumonidae, Tersilochinae) from South Korea</article-title><source>Zookeys</source><day>8</day><month>11</month><year>2013</year><volume>2013</volume><issue>348</issue><fpage>77</fpage><lpage>88</lpage><pub-id pub-id-type="doi">10.3897/zookeys.348.6177</pub-id></mixed-citation></tp:treatment-meta><tp:nomenclature><label>Subgenus</label><tp:taxon-name>
                        <tp:taxon-name-part taxon-name-part-type="genus">Euporizon</tp:taxon-name-part>
                    </tp:taxon-name><tp:taxon-authority>Horstmann, 1971</tp:taxon-authority></tp:nomenclature><tp:treatment-sec sec-type="Type species"><title>Type species.</title><p><italic><tp:taxon-name>Thersilochus rufipes</tp:taxon-name></italic> Holmgren, 1860.</p><p><italic><tp:taxon-name>Euporizon</tp:taxon-name></italic> is the least specialized and the most species rich subgenus of <italic><tp:taxon-name>Probles</tp:taxon-name></italic>, comprising about 36 species in the Palearctic region. This is the only subgenus of <italic><tp:taxon-name>Probles</tp:taxon-name></italic> found in South Korea.</p></tp:treatment-sec><tp:treatment-sec sec-type="Portion of the key to Korean species of Euporizon"><title>Portion of the key to Korean species of <tp:taxon-name>Euporizon</tp:taxon-name></title><table-wrap content-type="key" position="anchor" orientation="portrait"><table><tbody><tr><td rowspan="1" colspan="1">1</td><td rowspan="1" colspan="1">Ovipositor weakly sinuate at apex (<xref ref-type="fig" rid="F2">Figs 10</xref>, <xref ref-type="fig" rid="F4">18</xref>, <xref ref-type="fig" rid="F5">24</xref>); sheath about 2.5 times as long as first tergite. Temple short, 0.4–0.5 times as long as eye width and very strongly rounded behind eyes in dorsal view (<xref ref-type="fig" rid="F1">Figs 4</xref>, <xref ref-type="fig" rid="F3">13</xref>, <xref ref-type="fig" rid="F5">20</xref>). Vertex with sharp and dense punctures on smooth background, distance between punctures mostly less than one diameter of puncture (<xref ref-type="fig" rid="F5">Fig. 20</xref>). Flagellomeres 2 to 6(7) bearing subapical finger-shaped structures on outer surface (<xref ref-type="fig" rid="F2">Fig. 6</xref>, arrows)</td><td rowspan="1" colspan="1"><italic>fulgida</italic> species-group, 2</td></tr><tr><td rowspan="1" colspan="1">–</td><td rowspan="1" colspan="1">Ovipositor not sinuate at apex; sheath usually shorter. Temple longer and/or less rounded behind eyes in dorsal view. Vertex impunctate or finely punctate on smooth or granulate background (distance between punctures greater than one puncture diameter). Formula of finger-shaped structures of flagellum usually not as above</td><td rowspan="1" colspan="1">Other species of <italic><tp:taxon-name>Probles (Euporizon)</tp:taxon-name></italic></td></tr><tr><td rowspan="1" colspan="1">2</td><td rowspan="1" colspan="1">Foveate groove relatively weak, situated in centre of mesopleuron and not reaching prepectal carina anteriorly (<xref ref-type="fig" rid="F1">Figs 5</xref>, <xref ref-type="fig" rid="F2">6</xref>). Flagellum with 22 segments (<xref ref-type="fig" rid="F1">Fig. 2</xref>). Clypeus, in lateral view, flat. Wings with distinct yellowish tinge. Ovipositor rather strongly sinuate at apex (<xref ref-type="fig" rid="F2">Fig. 10</xref>)</td><td rowspan="1" colspan="1"><italic><tp:taxon-name>Probles (Euporizon) fulgida</tp:taxon-name></italic> sp. n.</td></tr><tr><td rowspan="1" colspan="1"><!--PageBreak-->–</td><td rowspan="1" colspan="1">Foveate groove extending almost entire length of mesopleuron and usually reaching prepectal carina anteriorly (<xref ref-type="fig" rid="F3">Figs 15</xref>, <xref ref-type="fig" rid="F5">21</xref>). Flagellum with 18–20 segments (<xref ref-type="fig" rid="F3">Fig. 12</xref>). Clypeus, in lateral view, weakly but distinctly convex. Wings with very slight yellowish tinge. Ovipositor weakly sinuate at apex (<xref ref-type="fig" rid="F4">Figs 18</xref>, <xref ref-type="fig" rid="F5">24</xref>)</td><td rowspan="1" colspan="1">3</td></tr><tr><td rowspan="1" colspan="1">3</td><td rowspan="1" colspan="1">Ovipositor with apex very thin and strongly upcurved (<xref ref-type="fig" rid="F4">Fig. 18</xref>)</td><td rowspan="1" colspan="1"><italic><tp:taxon-name>Probles (Euporizon) korusa</tp:taxon-name></italic> sp. n.</td></tr><tr><td rowspan="1" colspan="1">–</td><td rowspan="1" colspan="1">Ovipositor slightly sinuate at apex, neither especially thin nor strongly upcurved (<xref ref-type="fig" rid="F5">Fig. 24</xref>)</td><td rowspan="1" colspan="1"><italic><tp:taxon-name>Probles (Euporizon) rukora</tp:taxon-name></italic> sp. n.</td></tr></tbody></table></table-wrap></tp:treatment-sec><tp:treatment-sec><!--Section generated to contain objects referenced in tp:taxon-treatment.--><fig id="F2" position="float" orientation="portrait"><label>Figures 6–10.</label><caption><p><italic><tp:taxon-name>Probles fulgida</tp:taxon-name></italic> sp. n., ♀, holotype. <bold>6</bold> head and mesosoma, lateral view <bold>7</bold> propodeum, dorso-postero-lateral view <bold>8</bold> first metasomal segment, lateral view <bold>9</bold> second and third segments of metasoma, dorsal view <bold>10</bold> apex of ovipositor, lateral view.</p></caption><graphic xmlns:xlink="http://www.w3.org/1999/xlink" xlink:href="ZooKeys-348-077-g002.jpg" position="float" orientation="portrait" xlink:type="simple"/></fig><fig id="F4" position="float" orientation="portrait"><label>Figures 16–18.</label><caption><p><italic><tp:taxon-name>Probles korusa</tp:taxon-name></italic> sp. n., ♀, paratype (Fig. <bold>16</bold>) and holotype (Figs <bold>17, 18</bold>). <bold>16</bold> wings <bold>17</bold> posterior part of metasoma and first tergite, lateral view <bold>18</bold> apex of ovipositor, lateral view.</p></caption><graphic xmlns:xlink="http://www.w3.org/1999/xlink" xlink:href="ZooKeys-348-077-g004.jpg" position="float" orientation="portrait" xlink:type="simple"/></fig><fig id="F5" position="float" orientation="portrait"><label>Figures 19–24.</label><caption><p><italic><tp:taxon-name>Probles rukora</tp:taxon-name></italic> sp. n., ♀, holotype. <bold>19</bold> general habitus (without wings), lateral view <bold>20</bold> head and anterior part of mesosoma, dorsal view <bold>21</bold> head, mesosoma and first tergite, lateral view <bold>22</bold> propodeum, dorsolateral view <bold>23</bold> second tergite, dorsal view <bold>24</bold> apex of ovipositor, lateral view.</p></caption><graphic xmlns:xlink="http://www.w3.org/1999/xlink" xlink:href="ZooKeys-348-077-g005.jpg" position="float" orientation="portrait" xlink:type="simple"/></fig><fig id="F1" position="float" orientation="portrait"><label>Figures 1–5.</label><caption><p><italic><tp:taxon-name>Probles fulgida</tp:taxon-name></italic> sp. n., ♀, holotype. <bold>1</bold> general habitus, lateral view <bold>2</bold> antennae, lateral view <bold>3</bold> head, frontal view <bold>4</bold> head, dorsal view <bold>5</bold> mesosoma, ventrolateral view.</p></caption><graphic xmlns:xlink="http://www.w3.org/1999/xlink" xlink:href="ZooKeys-348-077-g001.jpg" position="float" orientation="portrait" xlink:type="simple"/></fig><fig id="F3" position="float" orientation="portrait"><label>Figures 11–15.</label><caption><p><italic><tp:taxon-name>Probles korusa</tp:taxon-name></italic> sp. n., ♀, holotype (except Fig. <bold>14</bold>). <bold>11</bold> general habitus, lateral view <bold>12</bold> antenna, lateral view <bold>13</bold> head, dorsal view <bold>14</bold> propodeum, dorsolateral view <bold>15</bold> head and mesopleuron, ventrolateral view.</p></caption><graphic xmlns:xlink="http://www.w3.org/1999/xlink" xlink:href="ZooKeys-348-077-g003.jpg" position="float" orientation="portrait" xlink:type="simple"/></fig></tp:treatment-sec></tp:taxon-treatment>
