# Supplementary material for: Three new species of the genus Probles Förster (Hymenoptera, Ichneumonidae, Tersilochinae) from South Korea
Source: Zookeys. 2013 Nov 8;(348):77–88. doi: 10.3897/zookeys.348.6177 (PMC3837411; doi:10.3897/zookeys.348.6177)
Supplement: XML Treatment for Probles (Euporizon) fulgida [file zookeys.348.6177-treatment3.xml]

<!DOCTYPE tp:taxon-treatment
  PUBLIC "-//TaxonX//DTD Taxonomic Treatment Publishing DTD v0 20100105//EN" "tax-treatment-NSO.dtd">
<tp:taxon-treatment xmlns:tp="http://www.plazi.org/taxpub"><tp:treatment-meta><mixed-citation publication-type="journal"><person-group><name><surname>Khalaim</surname><given-names>Andrey I.</given-names></name><name><surname>Balueva</surname><given-names>Ekaterina N.</given-names></name><name><surname>Kim</surname><given-names>Ki-Beom</given-names></name><name><surname>Lee</surname><given-names>Jong-Wook</given-names></name></person-group><article-title>Three new species of the genus <italic>Probles</italic> Förster (Hymenoptera, Ichneumonidae, Tersilochinae) from South Korea</article-title><source>Zookeys</source><day>8</day><month>11</month><year>2013</year><volume>2013</volume><issue>348</issue><fpage>77</fpage><lpage>88</lpage><pub-id pub-id-type="doi">10.3897/zookeys.348.6177</pub-id></mixed-citation></tp:treatment-meta><tp:nomenclature><tp:taxon-name>
                        <tp:taxon-name-part taxon-name-part-type="genus">Probles</tp:taxon-name-part>
                        (<tp:taxon-name-part taxon-name-part-type="subgenus">Euporizon</tp:taxon-name-part>)
                        <tp:taxon-name-part taxon-name-part-type="species">fulgida</tp:taxon-name-part>
                        <object-id xmlns:xlink="http://www.w3.org/1999/xlink" content-type="zoobank" xlink:type="simple">http://zoobank.org/0F412ACA-A932-4669-9B03-517C2F45B55B</object-id>
                        <object-id xmlns:xlink="http://www.w3.org/1999/xlink" xlink:type="simple">http://species-id.net/wiki/Probles_fulgida</object-id>
                    </tp:taxon-name><tp:taxon-authority>Khalaim &amp; Balueva</tp:taxon-authority><tp:taxon-status xmlns:xlink="http://www.w3.org/1999/xlink" xlink:type="simple">sp. n.</tp:taxon-status><xref ref-type="fig" rid="F1">Figs 1</xref><xref ref-type="fig" rid="F2">–10</xref></tp:nomenclature><tp:treatment-sec sec-type="Holotype"><title>Holotype.</title><p>Female (<xref ref-type="fig" rid="F1">Fig. 1</xref>), SOUTH KOREA: Gyeongsangnam-do, Sancheong-gun, Sicheon-myeon, Mt. Jiri, Jangdanggol, <named-content xmlns:xlink="http://www.w3.org/1999/xlink" content-type="dwc:verbatimCoordinates" xlink:type="simple">35°20'N, 127°43'E</named-content>, 11.VIII–8.IX.2001, coll. J.W. Lee (YNU).</p></tp:treatment-sec><tp:treatment-sec sec-type="Comparison"><title>Comparison.</title><p>Differs from the two other members of the <italic>fulgida</italic> species-group, <italic><tp:taxon-name>Probles korusa</tp:taxon-name></italic> sp. n. and <italic><tp:taxon-name>Probles rukora</tp:taxon-name></italic> sp. n., by the weaker and shorter foveate groove of the mesopleuron (<xref ref-type="fig" rid="F1">Fig. 5</xref>), 22-segmented antennal flagellum (<xref ref-type="fig" rid="F1">Fig. 2</xref>), flat clypeus (in lateral view), wings more extensively tinged with yellow, and more strongly sinuate apex of the ovipositor (<xref ref-type="fig" rid="F2">Fig. 10</xref>).</p></tp:treatment-sec><tp:treatment-sec sec-type="Description"><title>Description.</title><p>Female: Body length 5.5 mm; fore wing length 3.85 mm. Head with temple almost half as long as eye width in dorsal view (<xref ref-type="fig" rid="F1">Fig. 4</xref>). Clypeus flat in lateral view, smooth, distinctly and densely punctate on upper half (<xref ref-type="fig" rid="F1">Fig. 3</xref>). Malar space 0.7 times as long as basal width of mandible (<xref ref-type="fig" rid="F2">Fig. 6</xref>). Antennal flagellum with 22 segments (<xref ref-type="fig" rid="F1">Fig. 2</xref>); flagellomeres 2 to 7 bear subapical finger-shaped structures on outer surface (<xref ref-type="fig" rid="F2">Fig. 6</xref>). Face and frons very finely granulate, dull, with sharp and dense punctures (<xref ref-type="fig" rid="F1">Fig. 3</xref>). Temple with dense, fine and sharp punctures. Foveate groove relatively weak and short, situated near center of mesopleuron (<xref ref-type="fig" rid="F1">Fig. 5</xref>). Mesopleuron almost entirely sharply and densely punctate, peripherally granulate (<xref ref-type="fig" rid="F1">Figs 5</xref>, <xref ref-type="fig" rid="F2">6</xref>). Propodeum with basal longitudinal carinae anteriorly indistinct, basal area rectangular, about 1.6 times <!--PageBreak-->as long as broad and 0.35 times as long as apical area (<xref ref-type="fig" rid="F2">Fig. 7</xref>). Propodeal spiracle separated from pleural carina by 2.0 times diameter of spiracle. Apical longitudinal carinae mostly indistinct (<xref ref-type="fig" rid="F2">Fig. 7</xref>). Hind femur 4.3 times as long as broad and 0.82 times as long as tibia. First tergite laterally before glymma finely striate, 2.9 times as long as broad posteriorly (<xref ref-type="fig" rid="F2">Fig. 8</xref>). Second tergite 1.55 times as long as anteriorly broad (<xref ref-type="fig" rid="F2">Fig. 9</xref>). Ovipositor distinctly sinuate at apex (<xref ref-type="fig" rid="F2">Fig. 10</xref>); sheath about 2.5 times as long as first tergite. Metasoma behind first tergite extensively brownish yellow ventrally and laterally, tergites 2 to 5 dorsally and dorsolaterally brown (<xref ref-type="fig" rid="F1">Fig. 1</xref>).</p><p>Male. Unknown.</p></tp:treatment-sec><tp:treatment-sec sec-type="Distribution"><title>Distribution.</title><p>South Korea.</p></tp:treatment-sec><tp:treatment-sec sec-type="Etymology"><title>Etymology.</title><p>Named from the Latin <italic>fulgidus</italic> (shining, gleaming, glittering).</p><!--PageBreak--></tp:treatment-sec><tp:treatment-sec><!--Section generated to contain objects referenced in tp:taxon-treatment.--><fig id="F1" position="float" orientation="portrait"><label>Figures 1–5.</label><caption><p><italic><tp:taxon-name>Probles fulgida</tp:taxon-name></italic> sp. n., ♀, holotype. <bold>1</bold> general habitus, lateral view <bold>2</bold> antennae, lateral view <bold>3</bold> head, frontal view <bold>4</bold> head, dorsal view <bold>5</bold> mesosoma, ventrolateral view.</p></caption><graphic xmlns:xlink="http://www.w3.org/1999/xlink" xlink:href="ZooKeys-348-077-g001.jpg" position="float" orientation="portrait" xlink:type="simple"/></fig><fig id="F2" position="float" orientation="portrait"><label>Figures 6–10.</label><caption><p><italic><tp:taxon-name>Probles fulgida</tp:taxon-name></italic> sp. n., ♀, holotype. <bold>6</bold> head and mesosoma, lateral view <bold>7</bold> propodeum, dorso-postero-lateral view <bold>8</bold> first metasomal segment, lateral view <bold>9</bold> second and third segments of metasoma, dorsal view <bold>10</bold> apex of ovipositor, lateral view.</p></caption><graphic xmlns:xlink="http://www.w3.org/1999/xlink" xlink:href="ZooKeys-348-077-g002.jpg" position="float" orientation="portrait" xlink:type="simple"/></fig></tp:treatment-sec></tp:taxon-treatment>
