# Supplementary material for: Three new species of the genus Probles Förster (Hymenoptera, Ichneumonidae, Tersilochinae) from South Korea
Source: Zookeys. 2013 Nov 8;(348):77–88. doi: 10.3897/zookeys.348.6177 (PMC3837411; doi:10.3897/zookeys.348.6177)
Supplement: XML Treatment for Probles (Euporizon) korusa [file zookeys.348.6177-treatment4.xml]

<!DOCTYPE tp:taxon-treatment
  PUBLIC "-//TaxonX//DTD Taxonomic Treatment Publishing DTD v0 20100105//EN" "tax-treatment-NSO.dtd">
<tp:taxon-treatment xmlns:tp="http://www.plazi.org/taxpub"><tp:treatment-meta><mixed-citation publication-type="journal"><person-group><name><surname>Khalaim</surname><given-names>Andrey I.</given-names></name><name><surname>Balueva</surname><given-names>Ekaterina N.</given-names></name><name><surname>Kim</surname><given-names>Ki-Beom</given-names></name><name><surname>Lee</surname><given-names>Jong-Wook</given-names></name></person-group><article-title>Three new species of the genus <italic>Probles</italic> Förster (Hymenoptera, Ichneumonidae, Tersilochinae) from South Korea</article-title><source>Zookeys</source><day>8</day><month>11</month><year>2013</year><volume>2013</volume><issue>348</issue><fpage>77</fpage><lpage>88</lpage><pub-id pub-id-type="doi">10.3897/zookeys.348.6177</pub-id></mixed-citation></tp:treatment-meta><tp:nomenclature><tp:taxon-name>
                        <tp:taxon-name-part taxon-name-part-type="genus">Probles</tp:taxon-name-part>
                        (<tp:taxon-name-part taxon-name-part-type="subgenus">Euporizon</tp:taxon-name-part>)
                        <tp:taxon-name-part taxon-name-part-type="species">korusa</tp:taxon-name-part>
                        <object-id xmlns:xlink="http://www.w3.org/1999/xlink" content-type="zoobank" xlink:type="simple">http://zoobank.org/25EF822B-B580-43F5-AC32-DAA0D6C5336A</object-id>
                        <object-id xmlns:xlink="http://www.w3.org/1999/xlink" xlink:type="simple">http://species-id.net/wiki/Probles_korusa</object-id>
                    </tp:taxon-name><tp:taxon-authority>Khalaim &amp; Kim</tp:taxon-authority><tp:taxon-status xmlns:xlink="http://www.w3.org/1999/xlink" xlink:type="simple">sp. n.</tp:taxon-status><xref ref-type="fig" rid="F3">Figs 11</xref><xref ref-type="fig" rid="F4">–18</xref></tp:nomenclature><tp:treatment-sec sec-type="Holotype"><title>Holotype.</title><p>Female (<xref ref-type="fig" rid="F3">Fig. 11</xref>), SOUTH KOREA: Gyeongsangbuk-do, Cheongdo-gun, Unmun mueon, Ssalbawi, <named-content xmlns:xlink="http://www.w3.org/1999/xlink" content-type="dwc:verbatimCoordinates" xlink:type="simple">35°38'08"N, 129°01'27"E</named-content>, 29.VI–10.VII.2012, coll. J.W. Lee (YNU).</p></tp:treatment-sec><tp:treatment-sec sec-type="Paratypes"><title>Paratypes.</title><p>SOUTH KOREA: Chungcheongbuk-do: Danyang-gun, Cheondong-ri, Mt. Sobaeksan, <named-content xmlns:xlink="http://www.w3.org/1999/xlink" content-type="dwc:verbatimCoordinates" xlink:type="simple">37°00'N, 128°31'E</named-content>, Malaise trap, 21.VI–6.VII.2006, coll. J.W. Lee, 1 <!--PageBreak-->♀ (YNU). Gyeonggi-do: Yangpyeong, Yongmun, Yeonsu, Mt. Yongmunsan, 324 m, <named-content xmlns:xlink="http://www.w3.org/1999/xlink" content-type="dwc:verbatimCoordinates" xlink:type="simple">37°31'48.9"N, 127°34'23.8"E</named-content>, Malaise trap, 11–25.VI.2009, coll. J.O. Lim, 1 ♀ (YNU). Mt. Yongmunsan, Yeonsu, Yongmun, Yangpyeong, 324 m, <named-content xmlns:xlink="http://www.w3.org/1999/xlink" content-type="dwc:verbatimCoordinates" xlink:type="simple">37°31'48.9"N, 127°34'23.8"E</named-content>, 11–25.VI.2009, coll. J.W. Lim, 1 ♀ (ZISP). Gyeongsangbuk-do: same data as holotype, 3 ♀♀ (YNU, 1 ♀ in ZISP). Jeollabuk-do: Jeongeup-si, Naejang-dong, Geumseong, Malaise trap, 20.VI.2005, coll. D.K. Chung, 1 ♀ (YNU).</p></tp:treatment-sec><tp:treatment-sec sec-type="Additional material"><title>Additional material.</title><p>RUSSIA: Primorskiy reg., 30 km SE of Ussuriysk, mixed forest, 15.VII.2001, coll. S.A. Belokobylskij, 1 ♀ (ZISP).</p></tp:treatment-sec><tp:treatment-sec sec-type="Comparison"><title>Comparison.</title><p>Very similar to <!--PageBreak--><italic><tp:taxon-name>Probles rukora</tp:taxon-name></italic> sp. n. but the ovipositor has the apex thinner and strongly upcurved (<xref ref-type="fig" rid="F4">Fig. 18</xref>), whereas in <italic><tp:taxon-name>Probles rukora</tp:taxon-name></italic> sp. n. the ovipositor is just slightly sinuate apically with the extreme apex neither especially thin nor strongly upcurved (<xref ref-type="fig" rid="F5">Fig. 24</xref>). No other differences were found between these two species but the shape of the ovipositor apex works very well in separating all specimens without intermediate forms and both species are represented in our material by many specimens. Thus, we consider <italic><tp:taxon-name>Probles korusa</tp:taxon-name></italic> sp. n. and <italic><tp:taxon-name>Probles rukora</tp:taxon-name></italic> sp. n. to be distinct species. <italic><tp:taxon-name>Probles korusa</tp:taxon-name></italic> sp. n. also resembles the European species <italic><tp:taxon-name>Probles curvicauda</tp:taxon-name></italic> Horstmann, 1981, which also has a long ovipositor with strongly upcurved apex, but is distinct in having much shorter temple, a wider basal area of the propodeum and a somewhat shorter ovipositor sheath.</p></tp:treatment-sec><tp:treatment-sec sec-type="Description"><title>Description.</title><p>Female: Body length 4.5 mm; fore wing length 3.15 mm. Head with temple 0.45 times as long as eye width in dorsal view (<xref ref-type="fig" rid="F3">Fig. 13</xref>). Clypeus weakly convex in lateral view, densely punctate on upper 0.6, finely granulate near upper margin. Malar space about 0.8 times as long as basal width of mandible (<xref ref-type="fig" rid="F3">Fig. 15</xref>). Antennal flagellum with 19–20 segments (19 segments in holotype) (<xref ref-type="fig" rid="F3">Fig. 12</xref>). Face and frons very finely granulate, dull, with sharp and dense punctures. Temple with dense, fine and sharp punctures. Foveate groove long, extending across anterior 0.8 of mesopleuron (<xref ref-type="fig" rid="F3">Fig. 15</xref>). Propodeum with basal area about 1.5 times as long as broad and almost half as long as apical area (<xref ref-type="fig" rid="F3">Fig. 14</xref>); basal longitudinal carinae sometimes indistinct and propodeum with longitudinal wrinkles dorsally. Propodeal spiracle separated from pleural carina by 1.0–2.0 times diameter of spiracle. Apical longitudinal carinae usually weak, anteriorly usually indistinct. Hind femur 4.1 times as long as broad and 0.82 times as long as tibia. First tergite laterally before glymma mostly smooth, 4.0 times as long as broad posteriorly. Second tergite 1.65 times as long as anteriorly broad. Ovipositor weakly sinuate apically, with extreme apex thin and strongly uncurved (<xref ref-type="fig" rid="F4">Fig. 18</xref>); sheath about 2.6 times as long as first tergite. Metasoma behind first tergite predominantly brown, yellowish ventrally, tergites 2–3(4) dorsally dark brown (<xref ref-type="fig" rid="F3">Fig. 11</xref>).</p><p>Male. Unknown.</p></tp:treatment-sec><tp:treatment-sec sec-type="Variation"><title>Variation.</title><p>The holotype has rather weak punctures on the temple. A female from the Russian Far East corresponds well with Korean material of this species but has the vertex conspicuously impressed posteriorly, weak notaulus, and a weaker foveate groove of the mesopleuron, and it may belong to a new species. This specimen is not included in the type series, and study of additional material is required to solve its status.</p><!--PageBreak--></tp:treatment-sec><tp:treatment-sec sec-type="Distribution"><title>Distribution.</title><p>South Korea, Russian Far East (Primorskiy reg.).</p></tp:treatment-sec><tp:treatment-sec sec-type="Etymology"><title>Etymology.</title><p>Combination of initial letters of Korea and Russia, home countries of the participants in this paper.</p></tp:treatment-sec><tp:treatment-sec><!--Section generated to contain objects referenced in tp:taxon-treatment.--><fig id="F3" position="float" orientation="portrait"><label>Figures 11–15.</label><caption><p><italic><tp:taxon-name>Probles korusa</tp:taxon-name></italic> sp. n., ♀, holotype (except Fig. <bold>14</bold>). <bold>11</bold> general habitus, lateral view <bold>12</bold> antenna, lateral view <bold>13</bold> head, dorsal view <bold>14</bold> propodeum, dorsolateral view <bold>15</bold> head and mesopleuron, ventrolateral view.</p></caption><graphic xmlns:xlink="http://www.w3.org/1999/xlink" xlink:href="ZooKeys-348-077-g003.jpg" position="float" orientation="portrait" xlink:type="simple"/></fig><fig id="F4" position="float" orientation="portrait"><label>Figures 16–18.</label><caption><p><italic><tp:taxon-name>Probles korusa</tp:taxon-name></italic> sp. n., ♀, paratype (Fig. <bold>16</bold>) and holotype (Figs <bold>17, 18</bold>). <bold>16</bold> wings <bold>17</bold> posterior part of metasoma and first tergite, lateral view <bold>18</bold> apex of ovipositor, lateral view.</p></caption><graphic xmlns:xlink="http://www.w3.org/1999/xlink" xlink:href="ZooKeys-348-077-g004.jpg" position="float" orientation="portrait" xlink:type="simple"/></fig><fig id="F5" position="float" orientation="portrait"><label>Figures 19–24.</label><caption><p><italic><tp:taxon-name>Probles rukora</tp:taxon-name></italic> sp. n., ♀, holotype. <bold>19</bold> general habitus (without wings), lateral view <bold>20</bold> head and anterior part of mesosoma, dorsal view <bold>21</bold> head, mesosoma and first tergite, lateral view <bold>22</bold> propodeum, dorsolateral view <bold>23</bold> second tergite, dorsal view <bold>24</bold> apex of ovipositor, lateral view.</p></caption><graphic xmlns:xlink="http://www.w3.org/1999/xlink" xlink:href="ZooKeys-348-077-g005.jpg" position="float" orientation="portrait" xlink:type="simple"/></fig></tp:treatment-sec></tp:taxon-treatment>
