# Supplementary material for: Three new species of the genus Probles Förster (Hymenoptera, Ichneumonidae, Tersilochinae) from South Korea
Source: Zookeys. 2013 Nov 8;(348):77–88. doi: 10.3897/zookeys.348.6177 (PMC3837411; doi:10.3897/zookeys.348.6177)
Supplement: XML Treatment for Probles (Euporizon) rukora [file zookeys.348.6177-treatment5.xml]

<!DOCTYPE tp:taxon-treatment
  PUBLIC "-//TaxonX//DTD Taxonomic Treatment Publishing DTD v0 20100105//EN" "tax-treatment-NSO.dtd">
<tp:taxon-treatment xmlns:tp="http://www.plazi.org/taxpub"><tp:treatment-meta><mixed-citation publication-type="journal"><person-group><name><surname>Khalaim</surname><given-names>Andrey I.</given-names></name><name><surname>Balueva</surname><given-names>Ekaterina N.</given-names></name><name><surname>Kim</surname><given-names>Ki-Beom</given-names></name><name><surname>Lee</surname><given-names>Jong-Wook</given-names></name></person-group><article-title>Three new species of the genus <italic>Probles</italic> Förster (Hymenoptera, Ichneumonidae, Tersilochinae) from South Korea</article-title><source>Zookeys</source><day>8</day><month>11</month><year>2013</year><volume>2013</volume><issue>348</issue><fpage>77</fpage><lpage>88</lpage><pub-id pub-id-type="doi">10.3897/zookeys.348.6177</pub-id></mixed-citation></tp:treatment-meta><tp:nomenclature><tp:taxon-name>
                        <tp:taxon-name-part taxon-name-part-type="genus">Probles</tp:taxon-name-part>
                        (<tp:taxon-name-part taxon-name-part-type="subgenus">Euporizon</tp:taxon-name-part>)
                        <tp:taxon-name-part taxon-name-part-type="species">rukora</tp:taxon-name-part>
                        <object-id xmlns:xlink="http://www.w3.org/1999/xlink" content-type="zoobank" xlink:type="simple">http://zoobank.org/BE207642-1A2E-4ACB-B9E3-A08CCE61FFE7</object-id>
                        <object-id xmlns:xlink="http://www.w3.org/1999/xlink" xlink:type="simple">http://species-id.net/wiki/Probles_rukora</object-id>
                    </tp:taxon-name><tp:taxon-authority>Khalaim &amp; Lee</tp:taxon-authority><tp:taxon-status xmlns:xlink="http://www.w3.org/1999/xlink" xlink:type="simple">sp. n.</tp:taxon-status><xref ref-type="fig" rid="F5">Figs 19–24</xref></tp:nomenclature><tp:treatment-sec sec-type="Holotype"><title>Holotype.</title><p>Female (<xref ref-type="fig" rid="F5">Fig. 19</xref>), SOUTH KOREA: Chungcheongbuk-do, Boeun-gun, Songnisan, Deopjusameapyoso, <named-content xmlns:xlink="http://www.w3.org/1999/xlink" content-type="dwc:verbatimCoordinates" xlink:type="simple">36°32'06"N, 127°49'40"E</named-content>, 12–21.VI.2007 (YNU).</p></tp:treatment-sec><tp:treatment-sec sec-type="Paratypes"><title>Paratypes.</title><p>SOUTH KOREA: Gangwon-do: Inje-gun, irin-muen, Jindong-ri, Jeombongsan, 26.VI–28.VII.2012, coll. J.Y. Park, 1 ♀ (ZISP). Gyeongsangbuk-do: Cheongdo-gun, Unmun-myeon, Mt. Unmunsan, <named-content xmlns:xlink="http://www.w3.org/1999/xlink" content-type="dwc:verbatimCoordinates" xlink:type="simple">35°38'45"N, 128°57'33"E</named-content>, Malaise trap, 1–24.VII.2008, coll. J.W. Lee, 1 ♀ (YNU). Gyeongsangnam-do: Yeongju-si, Punggi-eup, Jungnyeong, <named-content xmlns:xlink="http://www.w3.org/1999/xlink" content-type="dwc:verbatimCoordinates" xlink:type="simple">35°53'42.7"N, 128°26'22"E</named-content>, 12–23.VII.2008, coll. J.M. Kwon, 1 ♀ (YNU).</p></tp:treatment-sec><tp:treatment-sec sec-type="Comparison"><title>Comparison.</title><p>Very similar to <italic><tp:taxon-name>Probles korusa</tp:taxon-name></italic> sp. n. but the ovipositor is very weakly sinuate apically, with the extreme apex neither especially thin nor strongly upcurved (<xref ref-type="fig" rid="F5">Fig. 24</xref>), whereas in <italic><tp:taxon-name>Probles korusa</tp:taxon-name></italic> sp. n. the ovipositor is very thin and strongly upcurved at the extreme apex (<xref ref-type="fig" rid="F4">Fig. 18</xref>). See also Comparison section for <italic><tp:taxon-name>Probles korusa</tp:taxon-name></italic> sp. n.</p></tp:treatment-sec><tp:treatment-sec sec-type="Description"><title>Description.</title><p>Female: Body length 5.4 mm. Fore wing length 3.75 mm. Head with temple 0.42 times as long as eye width in dorsal view (<xref ref-type="fig" rid="F5">Fig. 20</xref>). Clypeus weakly convex in lateral view, densely punctate on upper 0.6. Malar space 0.7–0.8 times as long as basal width of mandible. Antennal flagellum with 20 segments. Face and frons very finely granulate, dull, with sharp and dense punctures. Temple with dense and fine punctures. Foveate groove long, extending across anterior 0.8 of mesopleuron (<xref ref-type="fig" rid="F5">Fig. 21</xref>). Propodeum with basal area 1.5–2.0 times as long as broad and 0.37 times as long as apical area (<xref ref-type="fig" rid="F5">Fig. 22</xref>); basal longitudinal carinae sometimes indistinct and propodeum with longitudinal wrinkles dorsally. Propodeal spiracle separated from pleural carina by 1.0–2.0 times diameter of spiracle. Apical longitudinal carinae weak anteriorly. Hind femur 3.9 times as long as broad and 0.84 times as long as tibia. First tergite laterally mostly smooth, before glymma partly striate, 3.8 times as long as broad posteriorly. Second tergite 1.65 times as long as anteriorly broad (<xref ref-type="fig" rid="F5">Fig. 23</xref>). Ovipositor very weakly sinuate apically (<xref ref-type="fig" rid="F5">Fig. 24</xref>); sheath about 2.5 times as long as first tergite. Metasoma behind first tergite predominantly brown, yellowish ventrally, dorsally mostly dark brown (<xref ref-type="fig" rid="F5">Fig. 19</xref>).</p><p>Male. Unknown.</p></tp:treatment-sec><tp:treatment-sec sec-type="Distribution"><title>Distribution.</title><p>South Korea.</p></tp:treatment-sec><tp:treatment-sec sec-type="Variation"><title>Variation.</title><p>This is a rather uniform species with no obvious variation in structure and coloration.</p></tp:treatment-sec><tp:treatment-sec sec-type="Etymology"><title>Etymology.</title><p>Combination of initial letters of Russia and Korea, home countries of the participants in this paper.</p><!--PageBreak--></tp:treatment-sec><tp:treatment-sec><!--Section generated to contain objects referenced in tp:taxon-treatment.--><fig id="F5" position="float" orientation="portrait"><label>Figures 19–24.</label><caption><p><italic><tp:taxon-name>Probles rukora</tp:taxon-name></italic> sp. n., ♀, holotype. <bold>19</bold> general habitus (without wings), lateral view <bold>20</bold> head and anterior part of mesosoma, dorsal view <bold>21</bold> head, mesosoma and first tergite, lateral view <bold>22</bold> propodeum, dorsolateral view <bold>23</bold> second tergite, dorsal view <bold>24</bold> apex of ovipositor, lateral view.</p></caption><graphic xmlns:xlink="http://www.w3.org/1999/xlink" xlink:href="ZooKeys-348-077-g005.jpg" position="float" orientation="portrait" xlink:type="simple"/></fig><fig id="F4" position="float" orientation="portrait"><label>Figures 16–18.</label><caption><p><italic><tp:taxon-name>Probles korusa</tp:taxon-name></italic> sp. n., ♀, paratype (Fig. <bold>16</bold>) and holotype (Figs <bold>17, 18</bold>). <bold>16</bold> wings <bold>17</bold> posterior part of metasoma and first tergite, lateral view <bold>18</bold> apex of ovipositor, lateral view.</p></caption><graphic xmlns:xlink="http://www.w3.org/1999/xlink" xlink:href="ZooKeys-348-077-g004.jpg" position="float" orientation="portrait" xlink:type="simple"/></fig></tp:treatment-sec></tp:taxon-treatment>
